# Supplementary material for: Boiled or roasted? Bivalve cooking methods of early Puerto Ricans elucidated using clumped isotopes
Source: Sci Adv. 2019 Nov 27;5(11):eaaw5447. doi: 10.1126/sciadv.aaw5447 (PMC6957291; doi:10.1126/sciadv.aaw5447)
Supplement: Data S1 [file aaw5447_Data_S1.xlsx]

## Sheet: Equilibrated Gases
Equilibrated Gas Standards used to generate absolute reference frame, following methods of Dennis et al., (2011)
Sample Run		Eq. Temp	Date	δ13C		δ18O		δ45CO2		δ46CO2		δ47CO2		δ48CO2		Δ47CO2		Δ48CO2
ID	Gas ID	(°C)	mm/dd/yy	VPDB (‰)	std. er.	VPDB (‰)	std. er.	Raw (‰)*	std. er.	Raw (‰)*	std. er.	Raw (‰)*	std. er.	Raw (‰)*	std. er.	Raw (‰)*	std. er.	Raw (‰)*	std. er.
C06846	Tank A	1000°C	2018-07-06	-46.361	0.001	-15.61	0.001	-34.728	0.001	-8.302	0.001	-45.209	0.011	-23.519	0.232	-1.58	0.011	-7.102	0.232
C06847	Tank B	1000°C	2018-07-06	-2.943	0.001	-8.385	0.001	6.493	0.001	-0.938	0.001	4.902	0.013	-3.08	0.08	-0.864	0.013	-1.206	0.08
C06848	Tank C	1000°C	2018-07-06	-17.945	0.001	-10.053	0.001	-7.721	0.001	-2.649	0.001	-11.596	0.012	-7.653	0.081	-1.057	0.012	-2.375	0.081
C06849	Tank D	1000°C	2018-07-06	-17.151	0.001	-9.432	0.001	-6.95	0.001	-2.022	0.001	-10.024	0.014	-9.928	0.234	-0.888	0.014	-5.912	0.234
C06905	Tank A	25°C	2018-07-23	-46.45	0.001	8.53	0.001	-33.969	0.001	15.994	0.001	-20.17	0.013	33.18	0.149	-0.283	0.013	0.907	0.149
C06906	Tank C	25°C	2018-07-23	-18.109	0.001	9.203	0.001	-7.204	0.001	16.732	0.001	8.973	0.011	37.262	0.067	0.085	0.011	3.404	0.067
C06907	Tank D	25°C	2018-07-23	-17.273	0.001	8.402	0.001	-6.443	0.001	15.928	0.001	8.985	0.012	33.859	0.113	0.083	0.012	1.696	0.113
C06908	Tank A	50°C	2018-07-24	-46.472	0.001	4.499	0.002	-34.13	0.001	11.937	0.002	-24.377	0.012	22.435	0.233	-0.483	0.012	-1.544	0.233
C06909	Tank C	50°C	2018-07-24	-17.955	0.001	5.158	0.001	-7.199	0.001	12.661	0.001	4.817	0.012	26.915	0.075	-0.105	0.012	1.398	0.075
C06910	Tank D	50°C	2018-07-24	-17.163	0.002	4.917	0.002	-6.461	0.002	12.42	0.002	5.339	0.013	24.389	0.168	-0.119	0.013	-0.59	0.168
C06946	Tank A	1000°C	2018-08-08	-46.371	0.001	-15.305	0.001	-34.727	0.001	-7.995	0.001	-44.033	0.015	-22.102	0.332	-0.655	0.015	-6.277	0.332
C06947	Tank B	1000°C	2018-08-08	-2.905	0.001	-8.642	0.002	6.52	0.001	-1.196	0.002	4.712	0.013	-8.335	0.298	-0.827	0.013	-5.958	0.298
C06948	Tank C	1000°C	2018-08-08	-17.98	0.001	-10.61	0.002	-7.773	0.001	-3.209	0.002	-11.896	0.012	-9.452	0.172	-0.755	0.012	-3.063	0.172
C06949	Tank D	1000°C	2018-08-08	-17.178	0.001	-9.571	0.001	-6.98	0.001	-2.162	0.001	-10.054	0.012	-6.112	0.108	-0.75	0.012	-1.8	0.108
C06950	Tank A	25°C	2018-08-09	-46.38	0.001	7.844	0.001	-33.927	0.001	15.304	0.001	-20.465	0.011	28.674	0.093	0.039	0.011	-2.103	0.093
C06951	Tank D	25°C	2018-08-09	-17.08	0.001	8.41	0.001	-6.261	0.001	15.936	0.001	9.052	0.012	30.241	0.09	-0.048	0.012	-1.825	0.09
C06952	Tank C	25°C	2018-08-09	-17.942	0.001	8.759	0.002	-7.062	0.001	16.286	0.002	8.56	0.013	30.896	0.082	-0.04	0.013	-1.878	0.082
C06960	Tank A	50°C	2018-08-13	-46.405	0.001	3.909	0.001	-34.087	0.001	11.343	0.001	-24.456	0.013	21.614	0.068	-0.034	0.013	-1.174	0.068
C06961	Tank B	50°C	2018-08-13	-2.874	0.001	4.086	0.001	6.994	0.001	11.614	0.001	18.513	0.012	22.495	0.074	-0.199	0.012	-0.848	0.074
C06969	Tank D	50°C	2018-08-17	-17.197	0.001	3.944	0.001	-6.526	0.001	11.44	0.001	4.289	0.013	21.936	0.073	-0.145	0.013	-1.051	0.073
C07038	Tank C	25°C	2018-09-10	-17.946	0.001	9.09	0.002	-7.054	0.001	16.618	0.002	8.899	0.013	32.842	0.068	-0.034	0.013	-0.649	0.068
C07039	Tank D	25°C	2018-09-10	-17.129	0.001	9.233	0.001	-6.278	0.001	16.764	0.001	9.837	0.011	33.237	0.064	-0.053	0.011	-0.553	0.064
C07040	Tank A	25°C	2018-09-10	-46.292	0.001	8.716	0.001	-33.814	0.001	16.181	0.001	-19.539	0.011	32.111	0.07	0.014	0.011	-0.497	0.07
C07041	Tank A	50°C	2018-09-11	-46.508	0.001	4.02	0.001	-34.18	0.001	11.454	0.001	-24.476	0.012	21.969	0.068	-0.062	0.012	-1.047	0.068
C07042	Tank D	50°C	2018-09-11	-17.131	0.001	4.307	0.001	-6.451	0.001	11.806	0.001	4.701	0.012	23.13	0.055	-0.167	0.012	-0.606	0.055
C07043	Tank B	50°C	2018-09-11	-2.821	0.001	4.135	0.001	7.045	0.001	11.664	0.001	18.621	0.012	22.686	0.058	-0.194	0.012	-0.759	0.058
C07047	Tank B	25°C	2018-09-12	-2.615	0.002	8.948	0.002	7.407	0.002	16.508	0.002	23.916	0.012	32.618	0.055	-0.076	0.012	-0.649	0.055
C07044	Tank B	1000°C	2018-09-12	-2.799	0.001	-7.584	0.001	6.657	0.001	-0.132	0.001	5.87	0.01	-0.952	0.057	-0.862	0.01	-0.689	0.057
C07045	Tank D	1000°C	2018-09-12	-17.118	0.002	-9.038	0.002	-6.904	0.002	-1.625	0.002	-9.508	0.012	-3.934	0.051	-0.805	0.012	-0.689	0.051
*: Raw values are relative to in-house reference gas, raw Δ values relative to working gas calculated acording to Hutington et al., (2009)

## Sheet: Sample Data
Cabo Rojo Shell Isotope Analyses
Sample Run			Date	δ13C		δ18O		δ45CO2		δ46CO2		δ47CO2		δ48CO2		Δ47CO2		Δ48CO2		Heated Gas Line	25°C Water Equilibrated	50°C Water Equilibrated	Average	Heated Gas Line	25°C Water Equilibrated	50°C Water Equilibrated	Empirical Transfer Function #	Empirical Transfer Function#
ID	Sample Set	ID	mm/dd/yy	VPDB (‰)	std. er.	VPDB (‰)!	std. er.	Raw (‰)*	std. er.	Raw (‰)*	std. er.	Raw (‰)*	std. er.	Raw (‰)*	std. er.	Raw (‰)*	std. er.	Raw (‰)*	std. er.	Slope	Slope	Slope	Slope	Intercept	Intercept	Intercept	Slope	Intercept	Δ47-[SGvsWG]0#	Δ47-RF#	Δ47+AFF$
C07037	CR_Modern	A	09/07/18	3.59549	0.000903178	-0.190829	0.00127715	13.2254	0.000903178	15.3248	0.00127715	28.4786	0.0121889	29.9589	0.0702598	-0.426615	0.0121889	-0.897629	0.0702598	-0.00369396	-0.00214182	-0.00323609	-0.00302396	-0.834359	-0.0247268	-0.140433	1.11396	0.956735	-0.340497	0.577434	0.669434
C06997	CR_Modern	B	08/27/18	-2.77549	0.000915105	0.165867	0.0013734	7.22634	0.000915105	15.6702	0.0013734	22.581	0.011014	30.5693	0.0693602	-0.385246	0.011014	-0.985393	0.0693602	-0.00358149	-0.00240647	-0.0035093	-0.00316575	-0.821156	-0.0225752	-0.134988	1.12841	0.953725	-0.31376	0.599675	0.691675
C07001	CR_Modern	C	08/28/18	-2.91067	0.00100413	0.280179	0.00133239	7.10276	0.00100413	15.7849	0.00133239	22.5494	0.0111308	30.8325	0.0665295	-0.400647	0.0111308	-0.956062	0.0665295	-0.00359171	-0.00238241	-0.00348447	-0.00315286	-0.822356	-0.0227708	-0.135483	1.12708	0.954002	-0.329552	0.58257	0.67457
C07010	CR_Modern	D	08/30/18	-3.17786	0.000862824	0.215395	0.00140153	6.8484	0.000862824	15.7192	0.00140153	22.2294	0.011957	30.749	0.0628683	-0.389277	0.011957	-0.90764	0.0628683	-0.00361216	-0.00233429	-0.00343479	-0.00312708	-0.824757	-0.023162	-0.136473	1.12443	0.954554	-0.319764	0.595	0.687
C07022	CR_Modern	D	09/04/18	-3.21351	0.000986727	0.399281	0.00135719	6.82115	0.000986727	15.9042	0.00135719	22.3812	0.0118564	31.0716	0.0637476	-0.391924	0.0118564	-0.958901	0.0637476	-0.00366329	-0.00221399	-0.00331061	-0.00306263	-0.830758	-0.02414	-0.138948	1.11787	0.955922	-0.323379	0.594428	0.686428
C07014	CR_Modern	E	08/31/18	4.708	0.000840192	-0.44813	0.00145031	14.2662	0.000840192	15.0682	0.00145031	29.3404	0.0147032	29.5146	0.057534	-0.399656	0.0147032	-0.823603	0.057534	-0.00362239	-0.00231023	-0.00340995	-0.00311419	-0.825957	-0.0233576	-0.136968	1.12312	0.954829	-0.308284	0.60859	0.70059
C07015	CR_Modern	F	08/31/18	1.72967	0.00119837	0.710028	0.00151129	11.4962	0.00119837	16.2275	0.00151129	27.5923	0.0116486	31.785	0.0565625	-0.400323	0.0116486	-0.903673	0.0565625	-0.00362239	-0.00231023	-0.00340995	-0.00311419	-0.825957	-0.0233576	-0.136968	1.12312	0.954829	-0.314395	0.601727	0.693727
	CRNWR_P13
C06942	Stratum 1.1	A	08/07/18	3.41288	0.000909889	-0.0974173	0.00484362	13.0563	0.000909889	15.4184	0.00484362	28.419	0.0177301	24.9241	0.28307	-0.403107	0.0177301	-5.96491	0.28307	-0.00337699	-0.00288765	-0.00400604	-0.00342356	-0.797149	-0.0186632	-0.125088	1.15563	0.948038	-0.305813	0.59463	0.68663
C06967	Stratum 1.1	B	08/16/18	2.95441	0.000902257	-0.43144	0.00131841	12.6121	0.000902257	15.0812	0.00131841	27.6185	0.0121797	29.1481	0.0819873	-0.402863	0.0121797	-1.20506	0.0819873	-0.00346901	-0.00267112	-0.00378251	-0.00330755	-0.807952	-0.0204236	-0.129543	1.14323	0.950632	-0.311514	0.594501	0.686501
C06971	Stratum 1.1	C	08/17/18	2.8662	0.000903897	0.195267	0.00128447	12.5507	0.000903897	15.7118	0.00128447	28.1746	0.012319	30.358	0.072398	-0.409831	0.012319	-1.27211	0.072398	-0.00347924	-0.00264706	-0.00375767	-0.00329466	-0.809152	-0.0206192	-0.130038	1.14187	0.950917	-0.317005	0.58894	0.68094
C06976	Stratum 1.1	D	08/20/18	4.22044	0.000784394	-0.5789	0.00132599	13.8016	0.000784394	14.9355	0.00132599	28.664	0.0133458	27.3282	0.132154	-0.455774	0.0133458	-2.68498	0.132154	-0.00350991	-0.00257488	-0.00368316	-0.00325599	-0.812753	-0.021206	-0.131523	1.1378	0.951767	-0.362444	0.539379	0.631379
C07018	Stratum 1.1	D	09/02/18	4.26715	0.00141085	-0.561499	0.00165051	13.8463	0.00141085	14.9531	0.00165051	28.6636	0.0130851	29.4193	0.0725318	-0.518647	0.0130851	-0.689616	0.0725318	-0.00364284	-0.00226211	-0.00336028	-0.00308841	-0.828358	-0.0237488	-0.137958	1.12049	0.955377	-0.430122	0.473432	0.565432
C06980	Stratum 1.1	E	08/21/18	4.3969	0.000906432	-0.46005	0.00155626	13.9722	0.000906432	15.0555	0.00155626	28.935	0.0135413	29.3903	0.0669023	-0.482213	0.0135413	-0.919394	0.0669023	-0.00352014	-0.00255082	-0.00365832	-0.0032431	-0.813954	-0.0214016	-0.132018	1.13645	0.952048	-0.388374	0.510682	0.602682
C07033	Stratum 1.1	E	09/06/18	4.42696	0.00101602	-0.39735	0.00128912	14.0028	0.00101602	15.1187	0.00128912	29.0131	0.0138083	29.7167	0.052459	-0.498597	0.0138083	-0.726946	0.052459	-0.00368374	-0.00216587	-0.00326093	-0.00303685	-0.833159	-0.0245312	-0.139938	1.11526	0.956465	-0.410488	0.498663	0.590663
C06984	Stratum 1.1	F	08/22/18	4.28952	0.000950916	-0.0991842	0.00136373	13.8834	0.000950916	15.4185	0.00136373	29.242	0.0125826	29.6972	0.0615527	-0.445166	0.0125826	-1.3359	0.0615527	-0.00353036	-0.00252676	-0.00363349	-0.00323021	-0.815154	-0.0215972	-0.132513	1.1351	0.95233	-0.350708	0.55424	0.64624
C07026	Stratum 1.1	F	09/04/18	4.19153	0.0010132	-0.0553543	0.00145273	13.7925	0.0010132	15.4624	0.00145273	29.1743	0.0101076	30.0996	0.0740668	-0.460908	0.0101076	-1.03194	0.0740668	-0.00366329	-0.00221399	-0.00331061	-0.00306263	-0.830758	-0.02414	-0.138948	1.11787	0.955922	-0.371558	0.540569	0.632569
C06943	Stratum 1.2	A	08/07/18	3.17848	0.000943507	0.109666	0.00139967	12.8424	0.000943507	15.6263	0.00139967	28.4293	0.012658	29.3597	0.0879517	-0.376533	0.012658	-2.07177	0.0879517	-0.00337699	-0.00288765	-0.00400604	-0.00342356	-0.797149	-0.0186632	-0.125088	1.15563	0.948038	-0.279204	0.62538	0.71738
C06998	Stratum 1.2	A	08/28/18	3.06746	0.000891873	0.014434	0.00127839	12.7343	0.000891873	15.5302	0.00127839	28.1914	0.0120572	30.4628	0.0540797	-0.404693	0.0120572	-0.813305	0.0540797	-0.00359171	-0.00238241	-0.00348447	-0.00315286	-0.822356	-0.0227708	-0.135483	1.12708	0.954002	-0.315809	0.598059	0.690059
C06965	Stratum 1.2	B	08/15/18	3.67876	0.00086524	0.0608088	0.0015033	13.3127	0.00086524	15.5782	0.0015033	28.8195	0.0140149	29.9291	0.0671332	-0.429495	0.0140149	-1.42512	0.0671332	-0.00345879	-0.00269518	-0.00380735	-0.00332044	-0.806752	-0.020228	-0.129048	1.14459	0.950347	-0.333802	0.56828	0.66028
C06972	Stratum 1.2	C	08/19/18	3.77257	0.000975	-0.71381	0.00155672	13.3743	0.000975	14.7988	0.00155672	27.943	0.0137341	28.5827	0.0688614	-0.589534	0.0137341	-1.19797	0.0688614	-0.00349969	-0.00259894	-0.003708	-0.00326888	-0.811553	-0.0210104	-0.131028	1.13915	0.951484	-0.498192	0.383969	0.475969
C07017	Stratum 1.2	C	09/02/18	3.77932	0.00123949	-0.782735	0.00154526	13.3783	0.00123949	14.7294	0.00154526	27.9282	0.0120663	28.7088	0.062498	-0.540835	0.0120663	-0.938949	0.062498	-0.00364284	-0.00226211	-0.00336028	-0.00308841	-0.828358	-0.0237488	-0.137958	1.12049	0.955377	-0.454581	0.446025	0.538025
C06979	Stratum 1.2	D	08/21/18	4.02889	0.000799985	-0.395025	0.00141565	13.6272	0.000799985	15.1202	0.00141565	28.708	0.0103773	28.4067	0.105486	-0.414515	0.0103773	-2.00113	0.105486	-0.00352014	-0.00255082	-0.00365832	-0.0032431	-0.813954	-0.0214016	-0.132018	1.13645	0.952048	-0.321412	0.586781	0.678781
C06983	Stratum 1.2	E	08/22/18	3.48876	0.000741945	0.142212	0.00146519	13.1363	0.000741945	15.6597	0.00146519	28.6943	0.011586	29.9843	0.0686533	-0.450513	0.011586	-1.53194	0.0686533	-0.00353036	-0.00252676	-0.00363349	-0.00323021	-0.815154	-0.0215972	-0.132513	1.1351	0.95233	-0.357825	0.546163	0.638163
C07029	Stratum 1.2	E	09/05/18	3.49854	0.00114594	0.0252595	0.00152221	13.1414	0.00114594	15.5421	0.00152221	28.5793	0.0129344	30.3868	0.0648387	-0.453631	0.0129344	-0.910241	0.0648387	-0.00367351	-0.00218993	-0.00328577	-0.00304974	-0.831959	-0.0243356	-0.139443	1.11656	0.956194	-0.366471	0.547005	0.639005
C07000	Stratum 1.2	F	08/28/18	3.34103	0.000969621	0.165316	0.0013686	12.9977	0.000969621	15.6827	0.0013686	28.4939	0.011685	30.68	0.0625938	-0.52639	0.011685	-0.902632	0.0625938	-0.00359171	-0.00238241	-0.00348447	-0.00315286	-0.822356	-0.0227708	-0.135483	1.12708	0.954002	-0.436553	0.461971	0.553971
C07024	Stratum 1.2	F	09/04/18	3.12617	0.00166972	0.059715	0.00255877	12.7913	0.00166972	15.5759	0.00255877	28.2047	0.0153024	30.4756	0.0820544	-0.494001	0.0153024	-0.890801	0.0820544	-0.00366329	-0.00221399	-0.00331061	-0.00306263	-0.830758	-0.02414	-0.138948	1.11787	0.955922	-0.40762	0.500257	0.592257
C06958	Stratum 1.3	A	08/11/18	2.31386	0.000893481	0.0665574	0.00154427	12.025	0.000893481	15.5811	0.00154427	27.4315	0.0123719	29.2966	0.0929343	-0.470537	0.0123719	-2.04406	0.0929343	-0.00341789	-0.00279142	-0.0039067	-0.003372	-0.80195	-0.0194456	-0.127068	1.15009	0.949198	-0.378038	0.514421	0.606421
C06985	Stratum 1.3	A	08/22/18	2.4424	0.000876714	0.268675	0.00140785	12.1533	0.000876714	15.7848	0.00140785	27.7877	0.0122261	30.6149	0.0639931	-0.451835	0.0122261	-1.16663	0.0639931	-0.00353036	-0.00252676	-0.00363349	-0.00323021	-0.815154	-0.0215972	-0.132513	1.1351	0.95233	-0.362075	0.541338	0.633338
C06970	Stratum 1.3	B	08/17/18	1.87959	0.000857687	-0.232263	0.00126201	11.6049	0.000857687	15.2794	0.00126201	26.6651	0.0111783	29.4107	0.0733973	-0.496231	0.0111783	-1.34022	0.0733973	-0.00347924	-0.00264706	-0.00375767	-0.00329466	-0.809152	-0.0206192	-0.130038	1.14187	0.950917	-0.408379	0.484603	0.576603
C07030	Stratum 1.3	B	09/05/18	1.86368	0.00108669	-0.240704	0.00149299	11.5896	0.00108669	15.2709	0.00149299	26.6051	0.0115085	29.6998	0.0624117	-0.530801	0.0115085	-1.0429	0.0624117	-0.00367351	-0.00218993	-0.00328577	-0.00304974	-0.831959	-0.0243356	-0.139443	1.11656	0.956194	-0.449662	0.454118	0.546118
C06964	Stratum 1.3	C	08/15/18	3.50629	0.000926042	0.0102206	0.00138899	13.1482	0.000926042	15.5269	0.00138899	28.6178	0.0139231	29.5649	0.0780318	-0.408436	0.0139231	-1.6774	0.0780318	-0.00345879	-0.00269518	-0.00380735	-0.00332044	-0.806752	-0.020228	-0.129048	1.14459	0.950347	-0.313412	0.591617	0.683617
C07032	Stratum 1.3	C	09/06/18	3.40624	0.000906375	0.0501947	0.00152011	13.0552	0.000906375	15.567	0.00152011	28.564	0.0133643	30.1564	0.0687898	-0.404829	0.0133643	-1.18262	0.0687898	-0.00368374	-0.00216587	-0.00326093	-0.00303685	-0.833159	-0.0245312	-0.139938	1.11526	0.956465	-0.318085	0.601717	0.693717
C06975	Stratum 1.3	D	08/20/18	3.99224	0.000694481	-0.206269	0.00140391	13.5992	0.000694481	15.3101	0.00140391	28.8724	0.0119997	28.6666	0.10734	-0.410105	0.0119997	-2.1223	0.10734	-0.00350991	-0.00257488	-0.00368316	-0.00325599	-0.812753	-0.021206	-0.131523	1.1378	0.951767	-0.316097	0.592112	0.684112
C07020	Stratum 1.3	D	09/03/18	4.04745	0.001086	-0.217666	0.00159836	13.6509	0.001086	15.2987	0.00159836	28.9197	0.0117681	29.9667	0.0550838	-0.405735	0.0117681	-0.838776	0.0550838	-0.00365306	-0.00223805	-0.00333544	-0.00307552	-0.829558	-0.0239444	-0.138453	1.11918	0.95565	-0.316792	0.601104	0.693104
C06981	Stratum 1.3	E	08/22/18	3.36649	0.00091948	0.147299	0.00136469	13.0211	0.00091948	15.6646	0.00136469	28.6236	0.0123421	30.4942	0.0670995	-0.406654	0.0123421	-1.04717	0.0670995	-0.00353036	-0.00252676	-0.00363349	-0.00323021	-0.815154	-0.0215972	-0.132513	1.1351	0.95233	-0.314194	0.595688	0.687688
C07013	Stratum 1.3	F	08/31/18	3.03935	0.00091471	0.0329649	0.00129335	12.7084	0.00091471	15.5488	0.00129335	28.1778	0.0117393	30.5172	0.0611599	-0.40962	0.0117393	-0.797083	0.0611599	-0.00362239	-0.00231023	-0.00340995	-0.00311419	-0.825957	-0.0233576	-0.136968	1.12312	0.954829	-0.321869	0.593333	0.685333
C06944	Stratum 1.4	A	08/07/18	3.25779	0.000816528	0.0317497	0.00153517	12.9145	0.000816528	15.5481	0.00153517	28.4332	0.0142752	28.1389	0.136861	-0.37039	0.0142752	-3.1017	0.136861	-0.00337699	-0.00288765	-0.00400604	-0.00342356	-0.797149	-0.0186632	-0.125088	1.15563	0.948038	-0.273047	0.632495	0.724495
C07028	Stratum 1.4	A	09/05/18	3.28859	0.00105626	-0.0881677	0.00151121	12.9394	0.00105626	15.4274	0.00151121	28.2998	0.0120652	30.1806	0.0632905	-0.408699	0.0120652	-0.884691	0.0632905	-0.00367351	-0.00218993	-0.00328577	-0.00304974	-0.831959	-0.0243356	-0.139443	1.11656	0.956194	-0.322392	0.596222	0.688222
C06968	Stratum 1.4	B	08/16/18	1.61673	0.000918005	-0.501521	0.00151356	11.3475	0.000918005	15.0078	0.00151356	26.1822	0.0120609	28.8183	0.0709211	-0.441223	0.0120609	-1.3807	0.0709211	-0.00346901	-0.00267112	-0.00378251	-0.00330755	-0.807952	-0.0204236	-0.129543	1.14323	0.950632	-0.354624	0.545216	0.637216
C07025	Stratum 1.4	B	09/04/18	1.67393	0.00137921	-0.4624	0.00171648	11.4029	0.00137921	15.0473	0.00171648	26.266	0.0115789	29.3109	0.0664501	-0.454291	0.0115789	-0.980394	0.0664501	-0.00366329	-0.00221399	-0.00331061	-0.00306263	-0.830758	-0.02414	-0.138948	1.11787	0.955922	-0.373848	0.538009	0.630009
C06973	Stratum 1.4	C	08/19/18	3.28902	0.00104756	-0.017582	0.001357	12.9422	0.00104756	15.4985	0.001357	28.2343	0.0133489	30.2558	0.0681913	-0.544021	0.0133489	-0.951516	0.0681913	-0.00349969	-0.00259894	-0.003708	-0.00326888	-0.811553	-0.0210104	-0.131028	1.13915	0.951484	-0.451727	0.436899	0.528899
C07036	Stratum 1.4	C	09/07/18	3.29121	0.00109955	-0.0376292	0.00137303	12.9436	0.00109955	15.4783	0.00137303	28.2351	0.0129008	30.2699	0.0610703	-0.525136	0.0129008	-0.898184	0.0610703	-0.00369396	-0.00214182	-0.00323609	-0.00302396	-0.834359	-0.0247268	-0.140433	1.11396	0.956735	-0.439755	0.466864	0.558864
C06977	Stratum 1.4	D	08/20/18	4.23628	0.00088645	-0.516242	0.00137383	13.8187	0.00088645	14.9986	0.00137383	28.7061	0.0148613	28.1762	0.0977481	-0.493417	0.0148613	-1.9858	0.0977481	-0.00350991	-0.00257488	-0.00368316	-0.00325599	-0.812753	-0.021206	-0.131523	1.1378	0.951767	-0.39995	0.496704	0.588704
C07021	Stratum 1.4	D	09/03/18	4.28434	0.00101794	-0.515462	0.00139682	13.8641	0.00101794	14.9995	0.00139682	28.7445	0.0129864	29.4159	0.0492631	-0.503101	0.0129864	-0.784217	0.0492631	-0.00365306	-0.00223805	-0.00333544	-0.00307552	-0.829558	-0.0239444	-0.138453	1.11918	0.95565	-0.414696	0.491532	0.583532
C07002	Stratum 1.4	E	08/28/18	4.07442	0.00100328	-0.460919	0.00159609	13.6679	0.00100328	15.0539	0.00159609	28.661	0.0128634	29.2614	0.0556518	-0.437459	0.0128634	-1.04141	0.0556518	-0.00359171	-0.00238241	-0.00348447	-0.00315286	-0.822356	-0.0227708	-0.135483	1.12708	0.954002	-0.347095	0.562797	0.654797
C07035	Stratum 1.4	E	09/07/18	4.09329	0.0010439	-0.528788	0.00155062	13.6834	0.0010439	14.9857	0.00155062	28.6106	0.0111835	29.1885	0.064006	-0.436044	0.0111835	-0.97772	0.064006	-0.00369396	-0.00214182	-0.00323609	-0.00302396	-0.834359	-0.0247268	-0.140433	1.11396	0.956735	-0.349527	0.567374	0.659374
C07009	Stratum 1.4	F	08/30/18	3.9742	0.00099163	0.17756	0.00131768	13.5955	0.00099163	15.6964	0.00131768	29.2386	0.0113539	30.6977	0.0668962	-0.424505	0.0113539	-0.912387	0.0668962	-0.00361216	-0.00233429	-0.00343479	-0.00312708	-0.824757	-0.023162	-0.136473	1.12443	0.954554	-0.333073	0.580035	0.672035
!: δ18O values for carboante is corrected for acid digestion at 90°C according to Swart, Burns & Leder 1991
*: Raw values are relative to in-house reference gas, raw Δ values relative to working gas calculated acording to Hutington et al., (2009)
#: Values determined using the methods described in Dennis et al. (2011)
$: Calcite acid correction +0.092 Henkes et al. (2013)

## Sheet: ETH Data
ETH Δ47 Carbonate Standard Isotope Values
Sample Run		Date	δ13C		δ18O		δ45CO2		δ46CO2		δ47CO2		δ48CO2		Δ47CO2		Δ48CO2		Heated Gas Line	25°C Water Equilibrated	50°C Water Equilibrated	Average	Heated Gas Line	25°C Water Equilibrated	50°C Water Equilibrated	Empirical Transfer Function #	Empirical Transfer Function#
ID	Sample ID	mm/dd/yy	VPDB (‰)	std. er.	VPDB (‰)!	std. er.	Raw (‰)*	std. er.	Raw (‰)*	std. er.	Raw (‰)*	std. er.	Raw (‰)*	std. er.	Raw (‰)*	std. er.	Raw (‰)*	std. er.	Slope	Slope	Slope	Slope	Intercept	Intercept	Intercept	Slope	Intercept	Δ47-[SGvsWG]0#	Δ47-RF#	Δ47+AFF$
C06843	ETH-1	07/05/18	2.02965	0.000993308	-2.43711	0.00150774	11.6699	0.000993308	13.0605	0.00150774	24.6334	0.0141518	28.6065	0.0783465	-0.392362	0.0141518	2.25568	0.0783465	0.0151896	0.0127949	0.0129725	0.0136523	-0.863696	-0.037352	-0.181884	1.10439	0.984251	-0.728666	0.179523	0.271523
C06862	ETH-1	07/11/18	1.98989	0.000801085	-2.26904	0.00131596	11.6382	0.000801085	13.2296	0.00131596	24.7671	0.0127197	27.7873	0.166586	-0.393696	0.0127197	1.12329	0.166586	0.0150159	0.0127283	0.0128481	0.0135308	-0.906945	-0.0346576	-0.180069	1.04325	0.975653	-0.728814	0.215319	0.307319
C06876	ETH-1	07/17/18	1.93886	0.000999658	-2.31211	0.00139084	11.5886	0.000999658	13.1861	0.00139084	24.6455	0.0151704	26.9529	0.185474	-0.419567	0.0151704	0.396328	0.185474	0.015056	0.0126617	0.0127236	0.0134804	-0.896964	-0.0319632	-0.178253	1.05293	0.974188	-0.7518	0.182593	0.274593
C06941	ETH-1	08/07/18	1.9406	0.00113065	-2.6305	0.00177684	11.5791	0.00113065	12.8657	0.00177684	24.0204	0.0152717	23.7333	0.0715293	-0.709056	0.0152717	-2.10885	0.0715293	-0.00337699	-0.00288765	-0.00400604	-0.00342356	-0.797149	-0.0186632	-0.125088	1.15563	0.948038	-0.626821	0.223662	0.315662
C06953	ETH-1	08/10/18	1.96163	0.000853219	-2.3111	0.00149834	11.6101	0.000853219	13.1872	0.00149834	24.3291	0.0115243	25.5388	0.0508533	-0.751225	0.0115243	-0.983302	0.0508533	-0.00340766	-0.00281548	-0.00393153	-0.00338489	-0.80075	-0.01925	-0.126573	1.15147	0.948909	-0.668874	0.178721	0.270721
C06974	ETH-1	08/20/18	2.01966	0.000850017	-2.40031	0.00163932	11.6618	0.000850017	13.0975	0.00163932	24.3451	0.0140592	24.1805	0.106387	-0.701258	0.0140592	-2.12988	0.106387	-0.00350991	-0.00257488	-0.00368316	-0.00325599	-0.812753	-0.021206	-0.131523	1.1378	0.951767	-0.62199	0.244068	0.336068
C06999	ETH-1	08/28/18	1.88868	0.00080767	-2.61586	0.00141922	11.5307	0.00080767	12.8803	0.00141922	23.9475	0.0119069	24.77	0.0560436	-0.744921	0.0119069	-1.12721	0.0560436	-0.00359171	-0.00238241	-0.00348447	-0.00315286	-0.822356	-0.0227708	-0.135483	1.12708	0.954002	-0.669418	0.199513	0.291513
C07019	ETH-1	09/03/18	2.03454	0.00124745	-2.25993	0.00187423	11.6807	0.00124745	13.2389	0.00187423	24.4738	0.013026	25.4868	0.0654544	-0.732067	0.013026	-1.13582	0.0654544	-0.00365306	-0.00223805	-0.00333544	-0.00307552	-0.829558	-0.0239444	-0.138453	1.11918	0.95565	-0.656798	0.220578	0.312578
C07034	ETH-1	09/07/18	2.03872	0.000855678	-2.33601	0.00126826	11.682	0.000855678	13.1623	0.00126826	24.3502	0.0107869	25.4143	0.0680456	-0.779694	0.0107869	-1.05548	0.0680456	-0.00369396	-0.00214182	-0.00323609	-0.00302396	-0.834359	-0.0247268	-0.140433	1.11396	0.956735	-0.70606	0.17021	0.26221
C07048	ETH-1	09/13/18	1.99406	0.00199278	-2.28664	0.00350593	11.6415	0.00199278	13.2119	0.00350593	24.3672	0.0233355	26.0017	0.152821	-0.770002	0.0233355	-0.58112	0.152821	-0.00374509	-0.00206964	-0.00313675	-0.00298382	-0.79955	-0.0196412	-0.129048	1.1552	0.950728	-0.697295	0.145212	0.237212
C06844	ETH-2	07/05/18	-10.0007	0.00104503	-18.5305	0.0014939	-0.243015	0.00104503	-3.16303	0.0014939	-4.15639	0.0130462	-12.0333	0.213673	-0.799414	0.0130462	-5.75363	0.213673	0.0151896	0.0127949	0.0129725	0.0136523	-0.863696	-0.037352	-0.181884	1.10439	0.984251	-0.742669	0.164058	0.256058
C06865	ETH-2	07/12/18	-10.144	0.000984823	-18.8314	0.00132174	-0.388757	0.000984823	-3.46624	0.00132174	-4.6032	0.0128204	-10.6225	0.135362	-0.798681	0.0128204	-3.72779	0.135362	0.0150226	0.0127172	0.0128273	0.0135224	-0.905281	-0.0342085	-0.179766	1.04485	0.975411	-0.736435	0.205946	0.297946
C06881	ETH-2	07/18/18	-10.0534	0.00159403	-18.3949	0.00177459	-0.287998	0.00159403	-3.02665	0.00177459	-4.00656	0.0137356	-7.24286	0.118597	-0.737087	0.0137356	-1.20601	0.118597	0.0150627	0.0126506	0.0127029	0.0134721	-0.895301	-0.0315141	-0.17795	1.05456	0.973941	-0.683111	0.253557	0.345557
C06904	ETH-2	07/23/18	-10.0765	0.00118174	-18.8231	0.00173743	-0.32478	0.00118174	-3.45773	0.00173743	-4.55345	0.0144867	-7.36451	0.165086	-0.82311	0.0144867	-0.464209	0.165086	0.0150961	0.0125951	0.0125992	0.0134301	-0.886984	-0.0292688	-0.176437	1.06279	0.972691	-0.761956	0.162895	0.254895
C06926	ETH-2	07/30/18	-10.1333	0.00164848	-18.8747	0.00176119	-0.380189	0.00164848	-3.50975	0.00176119	-4.6036	0.0147943	-7.21443	0.116852	-0.765028	0.0147943	-0.208709	0.116852	0.0151429	0.0130391	0.0134079	0.0138633	-0.87534	-0.0472315	-0.18824	1.10028	0.992995	-0.701207	0.221468	0.313468
C06954	ETH-2	08/10/18	-10.0932	0.000946043	-18.7559	0.00150718	-0.338175	0.000946043	-3.39011	0.00150718	-4.33037	0.0116794	-7.65293	0.0846138	-0.652046	0.0116794	-0.890224	0.0846138	-0.00340766	-0.00281548	-0.00393153	-0.00338489	-0.80075	-0.01925	-0.126573	1.15147	0.948909	-0.666704	0.18122	0.27322
C06957	ETH-2	08/11/18	-10.0961	0.00102239	-18.8385	0.00141164	-0.343794	0.00102239	-3.47325	0.00141164	-4.41943	0.0129952	-7.7426	0.0780566	-0.653671	0.0129952	-0.813804	0.0780566	-0.00341789	-0.00279142	-0.0039067	-0.003372	-0.80195	-0.0194456	-0.127068	1.15009	0.949198	-0.668573	0.18028	0.27228
C06995	ETH-2	08/27/18	-10.0793	0.00101494	-18.9145	0.00132864	-0.330664	0.00101494	-3.54974	0.00132864	-4.46722	0.0120001	-7.5148	0.0721504	-0.639773	0.0120001	-0.43098	0.0721504	-0.00358149	-0.00240647	-0.0035093	-0.00316575	-0.821156	-0.0225752	-0.134988	1.12841	0.953725	-0.653915	0.215839	0.307839
C07003	ETH-2	08/29/18	-10.1539	0.000812411	-18.9086	0.00124652	-0.400786	0.000812411	-3.54399	0.00124652	-4.54182	0.0119861	-7.31185	0.0504705	-0.648012	0.0119861	-0.238123	0.0504705	-0.00360194	-0.00235835	-0.00345963	-0.00313997	-0.823556	-0.0229664	-0.135978	1.12576	0.954278	-0.662273	0.208719	0.300719
C07023	ETH-2	09/04/18	-10.048	0.00131117	-18.588	0.00168258	-0.289647	0.00131117	-3.22102	0.00168258	-4.08918	0.0109052	-7.29435	0.072028	-0.626727	0.0109052	-0.868271	0.072028	-0.00366329	-0.00221399	-0.00331061	-0.00306263	-0.830758	-0.02414	-0.138948	1.11787	0.955922	-0.63925	0.241325	0.333325
C06854	ETH-3	07/09/18	1.67998	0.00109124	-1.96707	0.00142465	11.3563	0.00109124	13.5329	0.00142465	25.1544	0.0134331	31.5863	0.100316	-0.02258	0.0134331	4.22239	0.100316	0.0150026	0.0127505	0.0128895	0.0135475	-0.910271	-0.0355557	-0.180674	1.04006	0.976135	-0.36336	0.598219	0.690219
C06869	ETH-3	07/13/18	1.71932	0.000949686	-1.86868	0.00135179	11.3968	0.000949686	13.632	0.00135179	25.3275	0.0161231	28.3304	0.173244	0.00871335	0.0161231	0.857119	0.173244	0.0150293	0.0127061	0.0128066	0.013514	-0.903618	-0.0337594	-0.179463	1.04646	0.975168	-0.333562	0.626109	0.718109
C06890	ETH-3	07/20/18	1.65566	0.0015567	-1.8148	0.00179032	11.3386	0.0015567	13.6861	0.00179032	25.2579	0.0124705	27.0172	0.198382	-0.0522573	0.0124705	-0.527629	0.198382	0.0150761	0.0126284	0.0126614	0.0134553	-0.891974	-0.030616	-0.177345	1.05784	0.973444	-0.39211	0.558655	0.650655
C06912	ETH-3	07/25/18	1.65956	0.00111037	-1.86351	0.00174874	11.3406	0.00111037	13.6371	0.00174874	25.1588	0.0113786	27.6076	0.141721	-0.103427	0.0113786	0.143617	0.141721	0.0151095	0.0130946	0.0135116	0.0139052	-0.883657	-0.0494768	-0.189753	1.09147	0.994124	-0.453265	0.4994	0.5914
C06955	ETH-3	08/10/18	1.67059	0.000783923	-1.79972	0.00148854	11.3533	0.000783923	13.7013	0.00148854	24.9502	0.0112871	27.7552	0.0665111	-0.382053	0.0112871	0.160526	0.0665111	-0.00340766	-0.00281548	-0.00393153	-0.00338489	-0.80075	-0.01925	-0.126573	1.15147	0.948909	-0.2976	0.606232	0.698232
C06966	ETH-3	08/16/18	1.71296	0.000926003	-1.9149	0.00139894	11.3892	0.000926003	13.5855	0.00139894	24.8745	0.0126825	25.8199	0.0791416	-0.380179	0.0126825	-1.49463	0.0791416	-0.00346901	-0.00267112	-0.00378251	-0.00330755	-0.807952	-0.0204236	-0.129543	1.14323	0.950632	-0.297905	0.610058	0.702058
C06982	ETH-3	08/22/18	1.66129	0.00101827	-1.88349	0.00143158	11.3416	0.00101827	13.617	0.00143158	24.8447	0.0115522	26.8644	0.0558795	-0.391234	0.0115522	-0.540003	0.0558795	-0.00353036	-0.00252676	-0.00363349	-0.00323021	-0.815154	-0.0215972	-0.132513	1.1351	0.95233	-0.310981	0.599335	0.691335
C07008	ETH-3	08/30/18	1.67139	0.000976709	-2.05694	0.00143363	11.3451	0.000976709	13.4424	0.00143363	24.6498	0.0113263	26.2401	0.0601964	-0.415651	0.0113263	-0.803565	0.0601964	-0.00361216	-0.00233429	-0.00343479	-0.00312708	-0.824757	-0.023162	-0.136473	1.12443	0.954554	-0.338569	0.573855	0.665855
C07027	ETH-3	09/05/18	1.69883	0.00115379	-1.99669	0.00154537	11.3731	0.00115379	13.5031	0.00154537	24.8007	0.0113086	26.7039	0.06049	-0.355802	0.0113086	-0.471672	0.06049	-0.00367351	-0.00218993	-0.00328577	-0.00304974	-0.831959	-0.0243356	-0.139443	1.11656	0.956194	-0.280166	0.64337	0.73537
C06872	ETH-4	07/16/18	-10.0847	0.000925515	-18.827	0.00135529	-0.332622	0.000925515	-3.46171	0.00135529	-4.33936	0.0138082	-11.8393	0.174329	-0.596211	0.0138082	-4.96214	0.174329	0.0150493	0.0126728	0.0127444	0.0134888	-0.898628	-0.0324122	-0.178556	1.05131	0.974435	-0.537678	0.40917	0.50117
C06894	ETH-4	07/21/18	-10.2881	0.00100849	-19.3424	0.00162029	-0.542611	0.00100849	-3.98083	0.00162029	-5.03806	0.012047	-8.04573	0.155344	-0.569191	0.012047	-0.100713	0.155344	0.0150827	0.0126173	0.0126407	0.0134469	-0.890311	-0.0301669	-0.177042	1.05948	0.973193	-0.501445	0.441921	0.533921
C06917	ETH-4	07/26/18	-10.1439	0.00108032	-18.9528	0.00127961	-0.392958	0.00108032	-3.58843	0.00127961	-4.48239	0.0135538	-8.7617	0.0933133	-0.552599	0.0135538	-1.60925	0.0933133	0.0151161	0.0130835	0.0134909	0.0138968	-0.881994	-0.0490278	-0.18945	1.09322	0.9939	-0.490308	0.457885	0.549885
C06937	ETH-4	08/06/18	-10.1966	0.000909069	-18.5577	0.00219905	-0.428803	0.000909069	-3.1908	0.00219905	-4.00837	0.0154999	-8.72692	0.149509	-0.431876	0.0154999	-2.37062	0.149509	-0.00336676	-0.00291171	-0.00403088	-0.00343645	-0.795949	-0.0184676	-0.124593	1.15703	0.947746	-0.445651	0.432115	0.524115
C06956	ETH-4	08/10/18	-10.1441	0.000993809	-18.8751	0.00137197	-0.390335	0.000993809	-3.5102	0.00137197	-4.2904	0.011127	-7.40916	0.0624983	-0.439709	0.011127	-0.403922	0.0624983	-0.00340766	-0.00281548	-0.00393153	-0.00338489	-0.80075	-0.01925	-0.126573	1.15147	0.948909	-0.454232	0.425875	0.517875
C06963	ETH-4	08/15/18	-10.1646	0.000905354	-18.6784	0.00145605	-0.402818	0.000905354	-3.31226	0.00145605	-4.11993	0.0102268	-7.8355	0.0868312	-0.450897	0.0102268	-1.23008	0.0868312	-0.00345879	-0.00269518	-0.00380735	-0.00332044	-0.806752	-0.020228	-0.129048	1.14459	0.950347	-0.464577	0.418595	0.510595
C06978	ETH-4	08/21/18	-10.1429	0.000901795	-18.9693	0.00141106	-0.392595	0.000901795	-3.605	0.00141106	-4.36212	0.0131749	-8.51783	0.092618	-0.415883	0.0131749	-1.3304	0.092618	-0.00352014	-0.00255082	-0.00365832	-0.0032431	-0.813954	-0.0214016	-0.132018	1.13645	0.952048	-0.43003	0.463342	0.555342
C07012	ETH-4	08/31/18	-10.1535	0.00111856	-18.9618	0.00149332	-0.40232	0.00111856	-3.59751	0.00149332	-4.33837	0.0122418	-6.92425	0.0584945	-0.389392	0.0122418	0.259691	0.0584945	-0.00362239	-0.00231023	-0.00340995	-0.00311419	-0.825957	-0.0233576	-0.136968	1.12312	0.954829	-0.402902	0.502323	0.594323
C07031	ETH-4	09/06/18	-10.1319	0.000957613	-18.8297	0.00120314	-0.377254	0.000957613	-3.46452	0.00120314	-4.23604	0.0121908	-7.20923	0.0615355	-0.443686	0.0121908	-0.294231	0.0615355	-0.00368374	-0.00216587	-0.00326093	-0.00303685	-0.833159	-0.0245312	-0.139938	1.11526	0.956465	-0.45655	0.447292	0.539292
!: δ18O values for carboante is corrected for acid digestion at 90°C according to Swart, Burns & Leder 1991
*: Raw values are relative to in-house reference gas, raw Δ values relative to working gas calculated acording to Hutington et al., (2009)
#: Values determined using the methods described in Dennis et al. (2011)
$: Calcite acid correction +0.092 Henkes et al. (2013)
